# Supplementary material for: Associations between Biomarkers of Exposure and Lung Cancer Risk among Exclusive Cigarette Smokers in the Golestan Cohort Study
Source: Int J Environ Res Public Health. 2021 Jul 9;18(14):7349. doi: 10.3390/ijerph18147349 (PMC8306295; doi:10.3390/ijerph18147349)
Supplement: Supplementary file 1 [file ijerph-18-07349-s001.zip]

Archive with 2 entries (2 files):
- Golestan Lung Cancer Flow Diagram.pdf
- Golestan Lung Cancer Supplementary Tables.xlsx
