# Supplementary material for: Associations between Biomarkers of Exposure and Lung Cancer Risk among Exclusive Cigarette Smokers in the Golestan Cohort Study
Source: Int J Environ Res Public Health. 2021 Jul 9;18(14):7349. doi: 10.3390/ijerph18147349 (PMC8306295; doi:10.3390/ijerph18147349)
Supplement: Supplementary file 1 [file ijerph-18-07349-s001.zip › Golestan Lung Cancer Supplementary Tables.xlsx]

## Sheet: Table S1 - All Biomarkers
Table S1. Geometric mean (with 95% CI) of creatinine-corrected biomarkers concentrations
among current exclusive cigarette smokers (n=80) in the Golestan Cohort Study
	Exclusive Current Cigarette Users
	Cases (n=28)			Controls (n=52)
	Geometric Mean	95% CI		Geometric Mean	95% CI		p-value	Adjusted p-value	Reject Null Hypothesis
NAB	0.022	0.016	0.03	0.009	0.007	0.013	0.0003	0.010938	1
NAT	0.135	0.1	0.182	0.051	0.034	0.077	0.0002	0.007813	1
NNAL	0.28	0.213	0.368	0.14	0.099	0.199	0.0023	0.023438	1
NNN	0.012	0.009	0.015	0.005	0.004	0.007	0.0001	0.00625	1
1-NAP	23.205	18.653	28.869	17.565	13.839	22.295	0.0849	0.039063	0
2-NAP	17.976	14.795	21.841	10.17	8.025	12.89	0.0003	0.0125	1
1-PHE	0.472	0.39	0.57	0.329	0.277	0.391	0.0093	0.029688	1
2,3-PHE	1.313	0.818	2.107	0.86	0.597	1.24	0.1635	0.04375	0
2-FLU	1.945	1.631	2.32	1.174	0.949	1.452	0.0004	0.014063	1
3-FLU	1.88	1.449	2.439	1.035	0.726	1.476	0.0076	0.028125	1
1-PYR	1.047	0.809	1.356	0.662	0.521	0.841	0.0164	0.034375	1
2MHA	178.613	136.281	234.095	163.472	121.647	219.676	0.6553	0.048438	0
3,4MHA	776.643	517.333	1165.93	837.367	637.846	1099.3	0.7495	0.05	0
2CAEMA	223.644	166.024	301.262	148.044	113.5	193.102	0.0526	0.0375	0
2CAHEMA	24.119	17.705	32.858	18.303	14.831	22.589	0.1305	0.042188	0
1CYHEMA	35.97	26.444	48.926	15.37	10.765	21.944	0.0005	0.015625	1
2CYEMA	171.208	138.05	212.33	55.555	34.803	88.68	0	0.001563	1
2COEMA	272.325	223.803	331.368	195.409	161.467	236.486	0.0272	0.035938	1
3HPMA	1426.88	1103.48	1845.06	765.73	610.345	960.673	0.0009	0.017188	1
BZMA	6.387	4.426	9.217	5.773	4.728	7.05	0.5933	0.046875	0
MADA	534.695	437.675	653.222	349.599	298.134	409.949	0.0016	0.020313	1
PHGA	113.757	72.847	177.642	93.218	70.056	124.037	0.4298	0.045313	0
PHMA	2.172	1.723	2.74	1.396	1.192	1.634	0.0016	0.021875	1
2HPMA	73.978	61.251	89.35	43.656	35.472	53.73	0.0003	0.009375	1
MCAMA	553.117	437.759	698.875	358.7	286.174	449.607	0.0154	0.032813	1
3,4HBMA	488.958	422.887	565.351	370.867	329.922	416.893	0.0047	0.026563	1
t4HBEMA	38.006	30.257	47.74	21.583	16.829	27.68	0.0011	0.01875	1
3HMPMA	2189.62	1718.36	2790.11	1271.32	1002.68	1611.94	0.004	0.025	1
4HMBEMA	41.47	29.837	57.638	21.946	15.819	30.447	0.0135	0.03125	1
TTCA	18.992	11.526	31.296	11.944	8.538	16.708	0.1131	0.040625	0
TNE-2	57.286	46.002	71.338	13.482	6.902	26.337	0.0001	0.004688	1

## Sheet: Table S2 - All Biomarkers
Table S2. Correlation between biomarker levels among exclusive current cigarette controls in the Golestan Cohort Study (n=52)
	NAB	NAT	NNAL	NNN	1-NAP	2-NAP	1-PHE	2,3-PHE	2-FLU	3-FLU	1-PYR	2MHA	3,4MHA	2CAEMA	2CAHEMA	1CYHEMA	2CYEMA	2COEMA	3HPMA	BZMA	MADA	PHGA	PHMA	2HPMA	MCAMA	3,4HBMA	t4HBEMA	3HMPMA	4HMBEMA	TTCA	TNE-2
NAB	1
NAT	0.98216	1
NNAL	0.90387	0.92144	1
NNN	0.87109	0.84112	0.75655	1
1-NAP	0.68582	0.68414	0.66822	0.67924	1
2-NAP	0.79068	0.80513	0.7803	0.67912	0.59637	1
1-PHE	0.4182	0.39415	0.41426	0.39482	0.41578	0.58099	1
2,3-PHE	0.2113	0.16755	0.24764	0.11983	0.28459	0.38879	0.71723	1
2-FLU	0.75374	0.76821	0.78606	0.71256	0.56292	0.91328	0.69096	0.42961	1
3-FLU	0.54108	0.51808	0.5747	0.49744	0.49848	0.82551	0.79426	0.68248	0.82753	1
1-PYR	0.40269	0.39407	0.4489	0.33212	0.39772	0.54701	0.86385	0.76683	0.6747	0.68831	1
2MHA	0.33306	0.31709	0.33615	0.41353	0.44895	0.54471	0.32841	0.1789	0.64329	0.50183	0.32639	1
3,4MHA	0.4081	0.39153	0.41747	0.47374	0.51389	0.65425	0.40493	0.26486	0.72843	0.60595	0.41894	0.96087	1
2CAEMA	0.25444	0.19941	0.3172	0.1884	0.30077	0.43887	0.46863	0.79551	0.4128	0.57859	0.53706	0.10915	0.23407	1
2CAHEMA	0.29563	0.21905	0.33956	0.28657	0.42594	0.43525	0.56383	0.80016	0.45065	0.65175	0.55683	0.27471	0.36543	0.86667	1
1CYHEMA	0.7193	0.71187	0.73873	0.66154	0.71137	0.84824	0.61161	0.47593	0.8206	0.76814	0.61647	0.5087	0.63279	0.52703	0.54139	1
2CYEMA	0.81642	0.81848	0.86414	0.71321	0.54877	0.84531	0.45549	0.43954	0.78061	0.73345	0.47338	0.47744	0.58837	0.59707	0.52174	0.85718	1
2COEMA	0.57227	0.58771	0.58664	0.56935	0.52915	0.69765	0.36259	0.18842	0.64478	0.5144	0.28725	0.39041	0.46775	0.33671	0.36145	0.69619	0.7228	1
3HPMA	0.76217	0.76869	0.75871	0.73925	0.56744	0.76548	0.40993	0.28951	0.75871	0.60698	0.36132	0.47473	0.56625	0.4599	0.42299	0.74384	0.83243	0.76185	1
BZMA	-0.11631	-0.11057	-0.044	-0.1178	-0.09485	-0.00091	0.12986	0.35435	-0.06269	0.13351	0.16435	-0.26361	-0.19841	0.39352	0.28329	-0.02266	0.15536	0.19685	0.13175	1
MADA	0.62996	0.6204	0.62139	0.59736	0.57623	0.79162	0.68261	0.56839	0.81177	0.79125	0.61442	0.62976	0.66212	0.45376	0.58403	0.78345	0.71551	0.57103	0.68081	0.02623	1
PHGA	-0.02624	-0.07199	-0.0323	-0.00248	-0.02143	-0.09074	0.00214	0.28645	-0.07262	0.03758	0.00984	0.0155	0.05045	0.20306	0.30673	0.00461	0.00802	0.14186	0.14399	0.17248	0.09542	1
PHMA	0.11955	0.14855	0.12152	0.22374	0.33955	0.35933	0.20928	0.17241	0.41802	0.31218	0.21478	0.58837	0.55569	0.03346	0.14578	0.33409	0.25472	0.37128	0.34454	-0.05515	0.47265	0.1093	1
2HPMA	0.51707	0.49091	0.49187	0.52561	0.48785	0.6674	0.44096	0.32237	0.63291	0.56147	0.39012	0.44106	0.52978	0.47704	0.45087	0.78939	0.75945	0.68909	0.75032	0.13782	0.61239	0.1069	0.39062	1
MCAMA	0.55535	0.53132	0.60996	0.51664	0.50495	0.69689	0.71697	0.77732	0.70562	0.76416	0.72755	0.26968	0.40154	0.77578	0.70942	0.78078	0.79229	0.54342	0.65627	0.32199	0.72202	0.20756	0.19134	0.63396	1
3,4HBMA	0.19805	0.15047	0.16821	0.22065	0.20482	0.25731	0.19352	0.17755	0.22714	0.25237	0.03117	0.10049	0.16516	0.31558	0.35536	0.26743	0.33672	0.43338	0.58026	0.3062	0.26941	0.31915	0.06466	0.47116	0.33026	1
t4HBEMA	0.78364	0.79445	0.80203	0.70423	0.56709	0.83547	0.41939	0.26048	0.7971	0.64382	0.39243	0.5362	0.61594	0.38785	0.38173	0.79223	0.88008	0.79304	0.90591	0.04595	0.67856	0.05039	0.3022	0.72148	0.6331	0.48748	1
3HMPMA	0.77313	0.79926	0.7648	0.72433	0.57085	0.8093	0.3733	0.16157	0.77355	0.57507	0.32704	0.46786	0.56819	0.3182	0.30217	0.76132	0.79656	0.76555	0.93739	0.02341	0.6422	0.07134	0.31959	0.71377	0.5757	0.55965	0.9425	1
4HMBEMA	0.764	0.7927	0.76929	0.70856	0.5642	0.84594	0.43661	0.19232	0.81268	0.64622	0.39568	0.49538	0.60596	0.26491	0.25507	0.80153	0.82904	0.74297	0.84309	0.03	0.65483	0.01165	0.27951	0.67315	0.61271	0.36195	0.91924	0.90484	1
TTCA	0.13184	0.11918	0.10701	0.19139	0.13655	0.17818	0.09815	-0.1001	0.21699	0.09855	-0.01693	0.19103	0.19969	-0.11185	-0.0047	0.06295	0.13059	0.32002	0.29176	0.04626	0.17109	0.2107	0.06442	0.13922	0.05881	0.34262	0.23454	0.27909	0.2962	1
TNE-2	0.83437	0.8548	0.90718	0.70363	0.4943	0.79377	0.31347	0.29919	0.69798	0.63914	0.36048	0.41704	0.52727	0.48349	0.35194	0.7911	0.92648	0.57109	0.74231	0.00965	0.57659	-0.11909	0.21773	0.67477	0.66846	0.23835	0.80636	0.74456	0.77994	0.0545	1

## Sheet: Table S3 - All Biomarkers
Table S3. Risk of lung cancer by biomarkers among current exclusive cigarette users (n=80)
	Model 1: univariable			Model 2: demographics			Model 3: demographics + opium			Model 4: demographics + smoking			Model 5: demographics + smoking + opium
	OR	95% CI		OR	95% CI		OR	95% CI		OR	95% CI		OR	95% CI
NAB	1.767	0.908	3.438	1.663	0.849	3.258	1.353	0.646	2.832	1.319	0.601	2.896	0.92	0.343	2.464
NAT	1.626	0.879	3.008	1.564	0.845	2.895	1.311	0.672	2.561	1.298	0.643	2.622	0.978	0.406	2.352
NNAL	1.455	0.751	2.818	1.443	0.749	2.778	1.01	0.471	2.164	1.347	0.591	3.068	0.721	0.231	2.244
NNN	2.436	1.125	5.273	2.275	1.036	4.996	1.906	0.848	4.284	2.136	0.814	5.604	1.898	0.633	5.69
1-NAP	1.331	0.618	2.868	1.214	0.595	2.479	1.301	0.583	2.903	1.139	0.539	2.404	1.259	0.533	2.975
2-NAP	2.498	1.081	5.771	2.398	1.03	5.584	1.617	0.639	4.092	2.191	0.881	5.448	1.496	0.549	4.078
1-PHE	2.299	0.848	6.234	2.452	0.874	6.875	1.568	0.47	5.237	2.368	0.827	6.778	1.239	0.34	4.524
2,3-PHE	1.308	0.865	1.978	1.361	0.878	2.109	1.013	0.57	1.801	1.368	0.858	2.181	0.867	0.439	1.714
2-FLU	2.614	0.992	6.884	2.864	1.079	7.598	1.957	0.657	5.828	2.663	0.907	7.82	1.937	0.565	6.641
3-FLU	1.565	0.903	2.711	1.617	0.921	2.836	1.119	0.578	2.166	1.53	0.871	2.686	1.031	0.525	2.024
1-PYR	1.943	0.928	4.067	2.469	1.057	5.768	1.867	0.713	4.893	2.336	0.988	5.523	1.637	0.597	4.491
2MHA	0.717	0.367	1.401	0.829	0.401	1.715	0.808	0.363	1.794	0.607	0.242	1.519	0.639	0.225	1.813
3,4MHA	0.708	0.402	1.246	0.755	0.426	1.338	0.472	0.222	1.005	0.605	0.28	1.309	0.34	0.106	1.097
2CAEMA	1.997	1.029	3.878	2.166	1.057	4.439	1.351	0.567	3.219	2.139	1.006	4.549	1.343	0.55	3.278
2CAHEMA	1.592	0.779	3.253	1.601	0.763	3.357	0.755	0.276	2.068	1.469	0.671	3.214	0.65	0.224	1.884
1CYHEMA	2.053	1.095	3.851	2.07	1.099	3.9	1.657	0.858	3.199	2.123	1.057	4.263	1.881	0.871	4.063
2CYEMA	2.169	1.027	4.58	2.095	1.039	4.224	1.657	0.823	3.336	2.167	1.033	4.546	1.793	0.881	3.647
2COEMA	2.158	0.85	5.477	2.201	0.818	5.916	1.856	0.645	5.339	2.019	0.692	5.889	2.827	0.623	12.838
3HPMA	2.187	1.027	4.655	2.342	1.028	5.335	1.718	0.732	4.03	2.27	0.907	5.682	1.943	0.675	5.595
BZMA	1.128	0.616	2.064	1.151	0.59	2.245	0.848	0.376	1.913	1.146	0.563	2.335	0.835	0.353	1.973
MADA	3.63	1	13.176	4.768	1.131	20.112	2.546	0.538	12.038	3.972	0.774	20.368	2.031	0.328	12.573
PHGA	1.41	0.817	2.431	1.519	0.848	2.722	1.217	0.645	2.298	1.447	0.774	2.704	1.138	0.554	2.339
PHMA	3.569	1.198	10.634	4.532	1.388	14.8	5.271	1.471	18.881	3.968	1.174	13.416	6.079	1.324	27.911
2HPMA	2.719	1.162	6.362	2.793	1.159	6.734	1.878	0.732	4.818	2.854	1.044	7.805	2.079	0.734	5.89
MCAMA	1.794	0.895	3.595	1.788	0.865	3.696	0.912	0.36	2.313	1.752	0.808	3.8	0.885	0.337	2.323
3,4HBMA	6.003	0.992	36.344	7.316	1.047	51.108	2.668	0.32	22.234	8.034	0.821	78.652	3.096	0.251	38.172
t4HBEMA	1.848	0.944	3.618	1.973	0.948	4.104	1.539	0.72	3.287	1.815	0.838	3.929	1.58	0.658	3.793
3HMPMA	1.695	0.852	3.371	1.814	0.845	3.895	1.4	0.625	3.136	1.733	0.763	3.933	1.467	0.574	3.753
4HMBEMA	1.429	0.873	2.338	1.465	0.869	2.468	1.249	0.712	2.191	1.387	0.814	2.362	1.23	0.673	2.249
TTCA	1.168	0.776	1.759	1.191	0.759	1.869	1.014	0.626	1.642	1.124	0.684	1.847	0.923	0.519	1.642
TNE-2	2.219	1.03	4.78	2.203	1.005	4.827	1.695	0.788	3.645	2.06	0.96	4.422	1.679	0.889	3.17
Model 1: adjusted for log-transformed creatinine
Model 2: adjusted for education, ethnicity, and log-transformed creatinine
Model 3: adjusted for education, ethnicity, opium use, and log-transformed creatinine
Model 4: adjusted for education, ethnicity, years of smoking, number of cigarettes smoked per day, and log-transformed creatinine
Model 5: adjusted for education, ethnicity, opium use, years of smoking, number of cigarettes smoked per day, and log-transformed creatinine
Model 1: adjusted for log-transformed creatinine
Model 2: adjusted for education, turkmen, and log-transformed creatinine
Model 3: adjusted for education, turkmen, opiate, and log-transformed creatinine
Model 4: adjusted for education, turkmen, smoking years, number of cigarettes per day, and log-transformed creatinine
The full model adjusted for education, turkmen, opiate, smoking years, number of cigarettes per day, and log-transformed creatinine
